# Supplementary material for: Association between neuroticism and cosmetic mammoplasty: Results from a bidirectional Mendelian randomization study
Source: Medicine (Baltimore). 2026 Feb 20;105(8):e47580. doi: 10.1097/MD.0000000000047580 (PMC12928946; doi:10.1097/MD.0000000000047580)
Supplement: Supplementary file 1 [file medi-105-e47580-s001.xlsx]

## Sheet: Supplementary Table 1
Table S1. MR QQ value of the cosmetic mammoplasty with neuroticism.
id.exposure	id.outcome	outcome	exposure	method	Q Q_df	Q_pval
ukb-b-10617	ebi-a-GCST005232 Neuroticism	id:ebi-a-GCST005232	id:ukb-b-10617	MR Egger	61.8643	47 0.07170441
ukb-b-10617	ebi-a-GCST005232 Neuroticism	id:ebi-a-GCST005232	id:ukb-b-10617	Inverse variance weighted	65.0779	48 0.05080348

## Sheet: Supplementary Table 2
Table S2. Causal associations of the cosmetic mammoplasty with neuroticism.
id.exposure	id.outcome	outcome	exposure	method	nsnp	b	se	lo_ci	up_ci	or	or_lci95	or_uci95	pval
ukb-b-10617	ebi-a-GCST005232 Neuroticism	id:ebi-a-GCST005232	id:ukb-b-10617	MR Egger	49	-5.84838	5.77526	-17.1679	5.47114	0.00288458	3.500079e-08	237.731	0.316408
ukb-b-10617	ebi-a-GCST005232 Neuroticism	id:ebi-a-GCST005232	id:ukb-b-10617	Weighted median	49	3.2139	1.31112	0.644116	5.78369	24.876	1.904303e+00	324.957	0.0142352
ukb-b-10617	ebi-a-GCST005232 Neuroticism	id:ebi-a-GCST005232	id:ukb-b-10617	Inverse variance weighted	49	3.04649	0.987997	1.11002	4.98296	21.0414	3.034412e+00	145.906	0.00204579
ukb-b-10617	ebi-a-GCST005232 Neuroticism	id:ebi-a-GCST005232	id:ukb-b-10617	Simple mode	49	4.37008	2.96126	-1.43399	10.1742	79.0503	2.383551e-01	26217	0.146541
ukb-b-10617	ebi-a-GCST005232 Neuroticism	id:ebi-a-GCST005232	id:ukb-b-10617	Weighted mode	49	3.65199	2.92848	-2.08783	9.39182	38.5515	1.239557e-01	11989.9	0.218426
